# Supplementary material for: Self-Assessment Instruments for Supporting Family Caregivers: An Integrative Review
Source: Healthcare (Basel). 2024 May 14;12(10):1016. doi: 10.3390/healthcare12101016 (PMC11120749; doi:10.3390/healthcare12101016)
Supplement: Supplementary file 1 [file healthcare-12-01016-s001.zip]

Archive with 3 entries (3 files):
- healthcare-2935572-supplementary_1.pdf
- healthcare-2935572-supplementary_2.pdf
- healthcare-2935572-supplementary_3.pdf
